# Supplementary material for: Development of a Metastatic Uveal Melanoma Prognostic Score (MUMPS) for Use in Patients Receiving Immune Checkpoint Inhibitors
Source: Cancers (Basel). 2021 Jul 20;13(14):3640. doi: 10.3390/cancers13143640 (PMC8306971; doi:10.3390/cancers13143640)
Supplement: Supplementary file 1 [file cancers-13-03640-s001.zip]

Archive with 1 entries (1 files):
- cancers-1288320-supplementary.pdf
